# Supplementary material for: Investigation of Aggregation and Disaggregation of Self-Assembling Nano-Sized Clusters Consisting of Individual Iron Oxide Nanoparticles upon Interaction with HEWL Protein Molecules
Source: Nanomaterials (Basel). 2022 Nov 10;12(22):3960. doi: 10.3390/nano12223960 (PMC9696017; doi:10.3390/nano12223960)
Supplement: Supplementary file 1 [file nanomaterials-12-03960-s001.zip]

Archive with 1 entries (1 files):
- nanomaterials-1954122-supplementary.pdf
